# Supplementary material for: Phyllotaxis Turns Over a New Leaf—A New Hypothesis
Source: Int J Mol Sci. 2020 Feb 9;21(3):1145. doi: 10.3390/ijms21031145 (PMC7037126; doi:10.3390/ijms21031145)
Supplement: Supplementary file 1 [file ijms-21-01145-s001.zip]

Archive with 1 entries (1 files):
- ION FLUXES of the HECHTIAN OSCILLATOR.mp4
